# Supplementary material for: Molecular Characterization and Phylogenetic Analysis of Casein Gene Family in Camelus ferus
Source: Genes (Basel). 2023 Jan 18;14(2):256. doi: 10.3390/genes14020256 (PMC9957437; doi:10.3390/genes14020256)
Supplement: Supplementary file 1 [file genes-14-00256-s001.zip]

Archive with 1 entries (1 files):
- genes-2019620-supplementary.pdf
